# Supplementary material for: Oscillations of Delta-like1 regulate the balance between differentiation and maintenance of muscle stem cells
Source: Nat Commun. 2021 Feb 26;12:1318. doi: 10.1038/s41467-021-21631-4 (PMC7910593; doi:10.1038/s41467-021-21631-4)
Supplement: Supplementary file 11 — Source Data [file 41467_2021_21631_MOESM11_ESM.xlsx]

## Sheet: Fig.1
1c	Quantification of the colony size of muscle stem cells associated with fibers
		TxCon	TxDll1f/f	TxCon analysis	TxDll1f/f analysis			TxCon	TxDll1f/f	TxCon analysis	TxDll1f/f analysis
	60h repeat1	5	6				72h repeat1	6	3
		2	2					5	3
		3	2					10	6
		3	5					7	2	7	3.5
		8	3				72h repeat2	10	2
		2	3					7	2
		2	2					12	5
		2	3					8	2	9.25	2.75
		3	2				72h repeat3	8	3
		2	2	3.2	3			15	3
	60h repeat2	3	3					8	4
		2	3					11	6	10.5	4
		3	2
		3	2				Mean			8.91667	3.41667
		8	2				sem			1.02402	0.363242
		2	2
		6	2
		2	2
		2	7
		3	2	3.4	2.7
	60h repeat3	3	3
		4	2
		2	2
		2	2
		5	2
		3	3
		2	2
		2	2
		2	2
		2	2	2.7	2.2
	Mean			3.1	2.63333
	sem			0.208167	0.233333
1d	Quantification of cells that express Pax7 and/or MyoG in colonies associated with myofibers
		TxCon				TxDll1f/f
		Pax7	Pax7/MyoG	MyoG		Pax7	Pax7/MyoG	MyoG
	Repeat1	0.569231	0.138462	0.292308		0.181818	0.136364	0.681818
	Repeat2	0.5	0.133333	0.366667		0.193548	0.0967742	0.741935
	Repeat3	0.576923	0.153846	0.269231		0.230769	0.153846	0.692308
	Mean	0.548718	0.14188	0.309402		0.202045	0.128995	0.705354
	sem	0.02446	0.00616334	0.0293972		0.0147558	0.0168822	0.0185398
1f	Immunohistological analysis of cells expressing Pax7 and MyoG in the injured muscle (4dpi)
		Pax7	MyoG	area(um2)	Pax7/mm2 analysis	MyoG/mm2 analysis	Pax7 Ratio	MyoG Ratio
	TxCon1	14	8	102458
		26	10	102458
		13	13	102458	172.429	100.855	0.630952	0.369048
	TxCon2	16	10	102458
		26	12	102458
		12	7	102458	175.682	94.348	0.650602	0.349398
	TxCon3	19	7	102458
		18	4	102458
		8	2	102458	146.402	42.2939	0.775862	0.224138
	Mean				164.838	79.1655	0.685806	0.314194
	sem				9.26562	18.5312	0.0453841	0.0453841
	TxDll1f/f1	4	40	102458
		1	20	102458
		2	14	102458	22.7736	240.75	0.0864198	0.91358
	TxDll1f/f2	0	18	102458
		3	22	102458
		3	8	102458	19.5203	156.162	0.111111	0.888889
	TxDll1f/f3	0	20	102458
		2	20	102458
		0	8	102458
		2	23	102458	9.76013e-06	173.242	0.0533333	0.946667
	Mean				14.098	190.052	0.0836214	0.916379
	sem				7.11127	25.8243	0.0167376	0.0167376
1g	Immunohistological analysis of cells expressing Pax7 and MyoG in the injured muscle
			7dpi	21dpi
	Pax7/mm2	Txcon1	109.804	35.9916
		Txcon2	107.364	27.4512
		Txcon3	124.444	25.0111
		Txflox1	10.0653	5.49025
		Txflox2	10.7364	13.4206
		Txflox3	12.2004	1.83008
	Nuclei per fiber	Txcon1	2.00796	1.70085
		Txcon2	2.57265	1.78704
		Txcon3	2.61207	2.90667
		TxDll1f/f1	1.58696	0.845411
		TxDll1f/f2	1.63393	0.830508
		TxDll1f/f3	1.60714	1.17714
	fiber diameter (nm)	Txcon1	31445.1	39246.3
		Txcon2	25839	44210.5
		Txcon3	25699	53241.4
		TxDll1f/f1	32353.8	28643.5
		TxDll1f/f2	27557.6	25698.7
		TxDll1f/f3	27713	32580.2

## Sheet: Fig.2
2a	Dll1 dynamics in single cell
	Time(mins)	Signal
	0	0.361161
	10	0.343002
	20	0.308698
	30	0.263177
	40	0.279916
	50	0.231653
	60	0.20943
	70	0.327805
	80	0.329891
	90	0.318327
	100	0.288295
	110	0.222845
	120	0.150097
	130	0.24784
	140	0.272988
	150	0.395639
	160	0.462294
	170	0.517871
	180	0.593052
	190	0.584639
	200	0.571728
	210	0.591313
	220	0.55045
	230	0.532276
	240	0.553708
	250	0.523735
	260	0.550195
	270	0.558047
	280	0.528943
	290	0.534984
	300	0.576677
	310	0.639553
	320	0.697576
	330	0.752851
	340	0.792306
	350	0.85319
	360	0.891595
	370	0.928966
	380	0.940619
	390	0.956993
	400	0.976151
	410	1
	420	0.972927
	430	0.942651
	440	0.918928
	450	0.807022
	460	0.758688
	470	0.693684
	480	0.598062
	490	0.525103
	500	0.393461
	510	0.2553
	520	0.294011
	530	0.357424
	540	0.46752
	550	0.613482
	560	0.666824
	570	0.697712
	580	0.7975
	590	0.871328
	600	0.912119
	610	0.956237
	620	0.922497
	630	0.87202
	640	0.885828
	650	0.911269
	660	0.909425
	670	0.91801
	680	0.833581
	690	0.785144
	700	0.750372
	710	0.73358
	720	0.668824
	730	0.607254
	740	0.464376
	750	0.324498
	760	0.238689
	770	0.290744
	780	0.367557
	790	0.484566
	800	0.521237
	810	0.513729
	820	0.500509
	830	0.538106
	840	0.611963
	850	0.688548
	860	0.697914
	870	0.762148
	880	0.775512
	890	0.763376
	900	0.783898
	910	0.729745
	920	0.728934
	930	0.766789
	940	0.779673
	950	0.793093
	960	0.832496
	970	0.778446
	980	0.801658
	990	0.749676
	1000	0.66639
	1010	0.587039
	1020	0.510958
	1030	0.392125
	1040	0.308946
	1050	0.270717
	1060	0.23951
	1070	0.288055
	1080	0.341485
	1090	0.350167
	1100	0.333165
	1110	0.33073
	1120	0.382602
	1130	0.466722
	1140	0.571332
	1150	0.643289
	1160	0.684772
	1170	0.650154
	1180	0.654616
	1190	0.604957
	1200	0.544111
	1210	0.475583
	1220	0.422547
	1230	0.339706
	1240	0.284879
	1250	0.249265
2b	Dll1 dynamics in coupled cell
	Time(mins)	Signal1	Signal2
	0	0.14034	0.558978
	10	0.124544	0.494344
	20	0.103133	0.415559
	30	0.126968	0.342122
	40	0.192904	0.299325
	50	0.26581	0.275299
	60	0.333249	0.265254
	70	0.336026	0.262268
	80	0.285516	0.259639
	90	0.243086	0.251247
	100	0.215842	0.233765
	110	0.183376	0.225969
	120	0.165139	0.240815
	130	0.12702	0.289551
	140	0.120906	0.353479
	150	0.141348	0.42388
	160	0.177938	0.45428
	170	0.205133	0.446316
	180	0.22076	0.398677
	190	0.222982	0.343145
	200	0.245506	0.296251
	210	0.283433	0.276981
	220	0.310495	0.267251
	230	0.322955	0.264564
	240	0.309539	0.265669
	250	0.274547	0.252694
	260	0.228996	0.222273
	270	0.173191	0.209365
	280	0.134482	0.196858
	290	0.133923	0.197252
	300	0.173626	0.222673
	310	0.243674	0.275285
	320	0.321087	0.323878
	330	0.377191	0.368666
	340	0.435015	0.369933
	350	0.495855	0.343831
	360	0.547908	0.296489
	370	0.56837	0.268537
	380	0.558367	0.231366
	390	0.529005	0.193887
	400	0.487499	0.160065
	410	0.439995	0.15314
	420	0.387722	0.159725
	430	0.329442	0.157858
	440	0.271285	0.174308
	450	0.225858	0.204447
	460	0.187486	0.228364
	470	0.173491	0.250866
	480	0.187873	0.256634
	490	0.225194	0.229497
	500	0.269937	0.238322
	510	0.312376	0.282948
	520	0.336509	0.341368
	530	0.345853	0.409166
	540	0.333311	0.481397
	550	0.31316	0.528247
	560	0.303649	0.566731
	570	0.319157	0.609337
	580	0.355228	0.668353
	590	0.380276	0.682711
	600	0.376641	0.649273
	610	0.336559	0.594885
	620	0.276185	0.571964
	630	0.235288	0.607568
	640	0.216264	0.710552
	650	0.208666	0.78745
	660	0.216914	0.810318
	670	0.22749	0.810063
	680	0.252415	0.832188
	690	0.315611	0.849022
	700	0.429226	0.897578
	710	0.562173	0.97504
	720	0.697048	1
	730	0.840774	0.97762
	740	0.943476	0.933513
	750	1	0.8558
	760	0.989587	0.808048
	770	0.938423	0.806989
	780	0.844151	0.821514
	790	0.788819	0.795689
	800	0.751668	0.76126
	810	0.75884	0.709192
	820	0.720277	0.680515
	830	0.67746	0.668777
	840	0.592027	0.691835
	850	0.503109	0.702535
	860	0.41271	0.729728
	870	0.367495	0.760613
	880	0.32092	0.817587
	890	0.291226	0.845325
	900	0.294744	0.830232
	910	0.297645	0.790365
	920	0.279319	0.74654
	930	0.256731	0.72673
	940	0.23247	0.719327
	950	0.220748	0.697034
	960	0.26001	0.652928
2c	Nanoluc dynamics in single cell of sphere
	Time(mins)	Signal
	0	0.304746
	10	0.316759
	20	0.301352
	30	0.375116
	40	0.542639
	50	0.750601
	60	0.9264
	70	1
	80	0.978664
	90	0.950161
	100	0.896932
	110	0.787637
	120	0.644644
	130	0.486115
	140	0.358534
	150	0.268497
	160	0.228147
	170	0.264395
	180	0.394436
	190	0.582199
	200	0.772594
	210	0.907705
	220	0.958498
	230	0.961567
	240	0.949294
	250	0.926965
	260	0.864992
	270	0.780438
	280	0.670905
	290	0.546568
	300	0.41954
	310	0.397332
	320	0.498476
	330	0.673639
	340	0.857205
	350	0.973367
	360	0.974947
	370	0.94841
	380	0.915602
	390	0.861714
	400	0.810256
	410	0.791476
	420	0.811185
	430	0.854811
	440	0.892352
	450	0.915561
	460	0.904578
	470	0.855595
	480	0.749605
	490	0.603322
	500	0.452411
	510	0.352544
	520	0.287781
	530	0.257057
	540	0.238498
	550	0.23252
	560	0.231209
	570	0.257706
	580	0.290259
	590	0.331721
	600	0.38259
	610	0.432309
	620	0.462601
	630	0.51635
	640	0.578878
	650	0.624922
	660	0.636115
	670	0.650155
	680	0.693261
	690	0.771574
	700	0.854786
	710	0.902794
	720	0.897516
	730	0.868226
	740	0.820182
	750	0.718923
	760	0.582326
	770	0.443228
	780	0.331991
	790	0.35915
	800	0.508448
	810	0.695914
	820	0.858552
	830	0.937463
	840	0.883447
	850	0.779247

## Sheet: Fig.3
3b	Test of the enhancer activity of the EF sequence using the dual luciferase reporter system
	pGL4					pGL-EF
	blank	Hes1	MyoD	H+M	MyoG	blank	Hes1	MyoD	H+M	MyoG
repeat1	0.998405	0.927874	0.908963	0.909574	1.51769	3.77813	2.37326	30.7536	11.8919	11.7372
repeat2	1.00289	0.900008	0.91124	1.00687	0.686674	4.87488	3.3596	47.9876	13.9689	15.0639
repeat3	1.00739	1.01643	1.03838	0.971232	0.765297	6.32957	3.43394	47.6676	16.0328	18.868
repeat4	0.991309	1.15569	1.14141	1.11233	1.03034	6.45301	4.1416	64.0896	19.51	21.1409
3c	ChIP-PCR experiment analyzing MyoD binding to EF and NC1/NC2
	IgG				anti-MyoD
	repeat1	repeat2	repeat3	repeat4	repeat1	repeat2	repeat3	repeat4
NC1	1.23778	1.15346	0.626819	0.981949	1.41197	1.11186	2.26616	0.481535
NC2	1.07087	1.18026	0.731252	1.01762	2.04316	2.84878	1.27705	1.15341
EF	1.05763	1.01083	1.21693	0.714608	2.26513	3.11697	6.90824	3.54081
pMymk	0.915028	1.41023	0.685662	0.989081	3.58862	6.35115	3.35518	3.25582
3d	ChIP-PCR experiment analyzing Hes1 binding to EF, and to NC1/NC2
	IgG				anti-Hes1
	repeat1	repeat2	repeat3	repeat4	repeat1	repeat2	repeat3	repeat4
NC1	1.39426	0.853764	1.32633	0.425639	2.80282	1.07624	1.35709	0.648701
NC2	1.15154	0.914909	1.54566	0.387893	1.02764	0.602147	0.849109	0.34704
EF	0.618516	1.63287	0.813822	0.93479	2.45235	2.72893	1.90269	2.04834
eMyoD	1.34338	1.09589	0.440249	1.12048	4.40285	2.66343	2.34036	5.63009
pHes1	1.30394	0.95244	1.05951	0.684106	6.88691	3.74267	4.08825	3.08937
3e	qPCR analysis of Dll1, MyoD and Myf5 transcripts
	wt					MyoD-/-
	animal1	animal2	animal3	animal4	animal5	animal1	animal2	animal3	animal4	animal5
	1.24646	1.3783	0.499831	0.644426	1.23099	4.98093	3.33431	6.52727	6.47965	4.62792	Myf5
	0.828811	1.11056	1.22381	0.756721	1.08009	0.0136805	0.00408476	0.00422138	0.00470133	0.0210308	MyoD
	0.721781	0.844126	1.4531	1.07573	0.905264	0.276867	0.223747	0.230608	0.280944	0.227021	Dll1
3f	qPCR analysis of Hes1, MyoD and Dll1 in muscle stem cells isolated from wildtype and MyoD-/- mice and treated with siHes1
		wt			Mut
		Hes1	MyoD	Dll1	Hes1	MyoD	Dll1
	siCon1	1.37031		1.50661	0.669567	0.00516821	0.246527
	siCon2	0.880678	1.02032	0.76784	1.29527	0.00148987	0.2933
	siCon3	0.816272	0.934629	0.851769	0.689605	0.000885768	0.225734
	siCon4	0.932744	1.04506	0.873784	0.699773	0.00139523	0.214674
	siHes1-1	0.208534	1.62718	2.30768	0.150217	0.00101221	0.736489
	siHes1-2	0.170247	1.55468	2.40924	0.141775	0.00100195	0.529237
	siHes1-3	0.198591	1.5556	2.40604	0.210737	0.000248494	0.676925
	siHes1-4	0.170739	1.46542	2.54185	0.126481	0.000778834	0.585999
3g	Comparison of the enhancer activity of EF-E and EF-N sequences using the dual luciferase reporter system
		pGL4				pGL-EF-E				pGL-EF-N
		blank	Hes1	MyoD	H+M	blank	Hes1	MyoD	H+M	blank	Hes1	MyoD	H+M
	repeat1	0.998405	0.927874	0.908963	0.909574	1.46621	1.01133	1.5919	0.873881	4.62042	6.31339	86.2719	73.6252
	repeat2	1.00289	0.900008	0.91124	1.00687	2.2183	0.764035	1.68734	1.12398	5.27297	6.67326	102.825	76.7061
	repeat3	1.00739	1.01643	1.03838	0.971232	2.33845	0.884437	2.09941	1.19443	5.54371	7.99632	97.0804	86.0402
	repeat4	0.991309	1.15569	1.14141	1.11233	2.43893	1.22994	2.34778	1.49817	8.22358	9.1035	85.1851	111.278

## Sheet: Fig.4
4a	Quantification of the oscillatory stability (power of the Fast Fourier transformation) and the oscillatory period
	power		period
	wt	Myod-/-	wt	Myod-/-
	0.00495774	0.00165558	100	150
	0.0037771	0.00393391	150	60
	0.00207177	0.00125486	240	140
	0.0035755	0.00220229	100	190
	0.00501364	0.0032926	130	140
	0.00645663	0.00351688	180	80
	0.00203566	0.00382412	120	150
	0.00478629	0.00190969	170	250
	0.00396096	0.00230602	140	260
	0.00361007	0.0032926	120	110
	0.00915716	0.00324924	90	140
	0.00536416	0.00497525	80	150
		0.0024586	150	140
		0.00488602	160	60
		0.00478714	150	210
		0.00379036	160	100
		0.00387521	100	110
		0.00256467	100	230
		0.00331939	170	220
		0.00210162	80	90
		0.00253626	240	120
		0.00829253	110	120
		0.00558322	80	110
			90	170
			120	70
			150	280
			150	180
			100	230
			110	120
			80	180
			140	160
			80	80
			170	190
			150	100
			90	190
			150	240
			190	220
			100	80
			130	120
			140	190
			110	100
			100	120
			140	90
			120	180
			150	100
			170	130
			160	150
			90	60
			130	220
			140	150
			100	150
			140	50
			160	170
			170	80
			110	100
			150	100
			100	60
			130	90
			90	150
			100	90
			140	60
			110	90
			90	60
			250	190
			200	70
				100
				140
				200
				120
				50
				100
				140
				70
				140
				90
				160
				230
				50
				120
				140
4b	Quantification of the oscillatory stability (power of the Fast Fourier transformation)
	power
	wt	TxHes1
	0.00502223	0.000679359
	0.00382589	0.00306535
	0.00209557	0.00156466
	0.0036198	0.00129671
	0.00507696	0.0015149
	0.00653699	0.000956975
	0.00205925	0.00187653
	0.00484817	0.00101569
	0.00400604
	0.00365663
	0.00926858
	0.00543128
4d	Quantification of the oscillatory stability (power of the Fast Fourier transformation) in siRNA control and siHes1 RNA treated wildtype and MyoD-/- mutant stem cells.
	Power
	siCon	siHes1	siHes1+MyoD-/-
	0.0034977	0.000687866	0.000661986
	0.00314412	0.0012763	0.000940042
	0.00307307	0.000646551	0.000998356
	0.00250822	0.00113399	0.00389702
	0.00308024	0.00162584	0.00113802
	0.00262541	0.000234055	0.000930605
	0.00190294	7.68969e-05
		0.00173432
		0.00146575

## Sheet: Fig.6
6b	Quantification of the oscillatory stability (power of the Fast Fourier transformation) and the oscillatory period
	power		Period
	wt	TxDll1f/type2 single	wt	TxDll1f/type2 single
	0.00502223	0.0033218	100	250
	0.00382589	0.00270574	150	240
	0.00209557	0.0054709	240	160
	0.0036198	0.0027355	100	160
	0.00507696	0.00107094	130	50
	0.00653699	0.00387348	180	120
	0.00205925	0.00243775	120	190
	0.00484817	0.00249565	170	150
	0.00400604	0.00411621	140	50
	0.00365663	0.00538786	120	60
	0.00926858		90	90
	0.00543128		80	190
			150	230
			160	180
			150	160
			160	80
			100	220
			100	140
			170	110
			80	80
			240	260
			110	130
			80	170
			90	340
			120	150
			150	400
			150	110
			100	60
			110	180
			80	80
			140	60
			80	370
			170	200
			150	80
			90	160
			150	70
			190	310
			100	70
			130	90
			140	100
			110	190
			100	50
			140	170
			120	80
			150	150
			170	130
			160	170
			90	90
			130	60
			140	50
			100	50
			140	80
			160	90
			170	100
			110	80
			150	100
			100	90
			130	160
			90	110
			100	180
			140	50
			110	230
			90	140
			250	80
			200
6c	Quantification of the oscillatory stability (power of the Fast Fourier transformation)
	power
	wt coupled	TxDll1f/type2 coupled
	0.00420152	0.00154468
	0.00506811	0.00277555
	0.004547	0.0017233
	0.00282673	0.00163841
	0.00926858	0.000862053
	0.00289415	0.000545332
	0.00288848	0.001658
	0.00344103	0.00232565
	0.00669617
	0.00356891
	0.00244962
	0.0055639
	0.0046465
	0.00237808
6d	Quantification of the oscillatory stability (power of the Fast Fourier transformation) in sphere cultures
	power
	wt	TxDll1f/type2
	0.00391023	0.000754378
	0.00395377	0.00136169
	0.00421679	0.00101818
	0.00250408	0.00259491
	0.00481432	0.00141406
	0.00283895
	0.00277952
	0.00563169
	0.00764154
	0.00451328
	0.00502641
	0.00397395
	0.00547171

## Sheet: Fig.7
7a	Quantification of cells in colonies associated with myofibers
		TxCon	TxDll1f/type2	TxCon analysis	TxDll1f/type2 analysis			TxCon	TxDll1f/f	TxCon analysis	TxDll1f/f analysis
	60h repeat1	5	2				72h repeat1	6	6
		2	2					5	3
		3	2					10	3
		3	2					7	1	7	3.25
		8	2				72h repeat2	10	1
		2	2					7	7
		2	2					12	3
		2	2					8	7	9.25	4.5
		3	2				72h repeat3	8	2
		2	3	3.2	2.1			15	6
	60h repeat2	3	2					8	2
		2	2					11	4	10.5	3.5
		3	2
		3	2				Mean			8.91667	3.75
		8	5				sem			1.02402	0.381881
		2	2
		6	2
		2	3
		2	2
		3	2	3.4	2.4
	60h repeat3	3	3
		4	2
		2	3
		2	4
		5	3
		3	3
		2	2
		2	6
		2	3
		2	2	2.7	3.1
	Mean			3.1	2.53333
	sem			0.208167	0.296273
7b	Quantification of cells that express MyoG+ only, MyoG+ and Pax7+ and Pax7+ only in colonies associated with myofibers after culture for 72 h
		TxCon				TxDll1f/type2
		Pax7	Pax7/MyoG	MyoG		Pax7	Pax7/MyoG	MyoG
	Repeat1	0.569231	0.138462	0.292308		0.181818	0.109091	0.709091
	Repeat2	0.5	0.133333	0.366667		0.285714	0.142857	0.714286
	Repeat3	0.576923	0.153846	0.269231		0.214286	0.119048	0.642857
	Mean	0.548718	0.14188	0.309402		0.227273	0.123665	0.688745
	sem	0.02446	0.00616334	0.0293972		0.0306871	0.0100172	0.0229927
7c	Quantification of differentiation capacity with FACS
		wt		TxDll1f/type2
	%	MyoG	Pax7	MyoG	Pax7
	repeat1	0.22	39.1	73.3	0
	repeat2	0.12	36.4	53.6	0
	repeat3	0.13	32.4	50	0.017
	Mean	0.156667	35.9667	58.9667	0.00566667
	sem	0.031798	1.94622	7.24162	0.00566667
7d	Quantifications of the number of Pax7+ and MyoG+ cells and the relative proportion of MyoG+ and Pax7+ cells
		Pax7	MyoG	area(um2)	Pax7/mm2 analysis	MyoG/mm2 analysis	Pax7 Ratio	MyoG Ratio
	TxCon1	5	3	102458
		15	8	102458	97.6013	53.6807	0.645161	0.354839
	TxCon2	26	18	102458
		18	7	102458	214.723	122.002	0.637681	0.362319
	TxCon3	9	5	102458
		31	7	102458
		14	6	102458	175.682	58.5608	0.75	0.25
	Mean				162.669	78.0811	0.677614	0.322386
	sem				34.4305	22.0054	0.0362573	0.0362573
	TxDll1f/type2-1	8	19	102458
		3	6	102458	53.6807	122.002	0.305556	0.694444
	TxDll1f/type2-2	7	29	102458
		3	17	102458	48.8007	224.483	0.178571	0.821429
	TxDll1f/type2-3	9	18	102458
		5	8	102458
		22	68	102458	117.122	305.818	0.276923	0.723077
	Mean				73.201	217.434	0.253683	0.746317
	sem				22.0054	53.18	0.0384548	0.0384548
7e	Quantification of the number of Pax7+ cells, number of nuclei/fiber and fiber diameter in the regenerating muscle
			7dpi	21dpi
	Pax7/mm2	Txcon1	109.804	35.9916
		Txcon2	107.364	27.4512
		Txcon3	124.444	25.0111
		TxDll1f/type2-1	36.059	16.4707
		TxDll1f/type2-2	32.6971	7.93036
		TxDll1f/type2-3	21.1474	20.7409
	Nuclei per fiber	Txcon1	2.00796	1.70085
		Txcon2	2.57265	1.78704
		Txcon3	2.61207	2.90667
		TxDll1f/type2-1	1.61813	1.21687
		TxDll1f/type2-2	1.83168	0.966851
		TxDll1f/type2-3	1.83471	0.751037
	fiber diameter (nm)	Txcon1	31445.1	39246.3
		Txcon2	25839	44210.5
		Txcon3	25699	53241.4
		TxDll1f/type2-1	29184.5	35897.6
		TxDll1f/type2-2	26594.8	28417.7
		TxDll1f/type2-3	25157.2	25593.8

## Sheet: Fig.8
8a	The ratio of MyoG+/Pax7+ cells and the quantification of proliferation of Pax7+ cells
	MyoG/Pax7		EdUPax7/Pax7
	con	Dll1type2 homo	con	Dll1type2 homo
repeat1	1.33083	6.35328	0.240602	0.243243
repeat2	1.77985	4.87419	0.216374	0.323529
repeat3	1.39371	7.55358	0.314394	0.291262
repeat4	3.4904	1.39085
repeat5	1.15397	8.8191
repeat6	0.938525	5.029
repeat7		2.55046
repeat8		2.84474
repeat9		4.6349
8b	Quantification of the number of Pax7+ cells in the muscle
	Pax7/100fibers
	con	Dll1type2 homo
animal1	21.4703	1.95112
animal2	20.2528	1.27771
animal3	21.7325	2.06228

## Sheet: Suuplementary Fig.1
1b	quantification of Pax7+ muscle stem cells in adult animal
		wt	Dll1luc/luc
	repeat1	18.3008	18.4364
	repeat2	13.285	12.2005
	repeat3	16.5385	14.3695
	repeat4	16.5385	16.2674
	mean	16.1657	15.3185
	sem	1.04622	1.33053
1c and 1f	Quantification of cells expressing Dll1luc protein and transcript
	Protein				Transcript
	Myofiber	Pax7+/MyoD-	Pax7+/MyoD+	MyoG+	Myofiber	Pax7+/MyoD-	Pax7+/MyoD+	MyoG+
animal1	0	0	0.95	1	0	0	0.9375	0.875
animal2	0	0	0.944444	0.944444	0	0	1	0.888889
animal3	0	0	0.947368	0.928571	0	0	1	0.85
animal4	0	0	0.933333	0.933333		0	1	0.846154
animal5						0	1	0.909091

## Sheet: Supplementary Fig.2
						2c	Quantification of Pax7+ cells in unjured muscle
								TxCon	TxDll1f/f
							repeat1	19.52	8.54
							repeat2	10.57	19.52
							repeat3	17.08	20.33
							mean	15.7233	16.13
							sem	2.67121	3.8022
						2d	Quantification of Pax7+ cells and of the proliferation of Pax7+ cells (3dpi)
								pax7/mm2		EdUPax7/Pax7
								TxCon	TxDll1f/f	TxCon	TxDll1f/f
							animal1	83.94	146.41	0.13	0.1
							animal2	115.66	65.88	0.09	0.15
							animal3	182.52	78.08	0.17	0.13

## Sheet: Supplementary Fig.3
3a	Period of Dll1luc oscillation in single cell associated with myofiber
	period (mins)
	100
	150
	240
	100
	130
	180
	120
	170
	140
	120
	90
	80
	150
	160
	150
	160
	100
	100
	170
	80
	240
	110
	80
	90
	120
	150
	150
	100
	110
	80
	140
	80
	170
	150
	90
	150
	190
	100
	130
	140
	110
	100
	140
	120
	150
	170
	160
	90
	130
	140
	100
	140
	160
	170
	110
	150
	100
	130
	90
	100
	140
	110
	90
	250
	200
3b	Period of Dll1luc oscillation in coupled two cells associated with myofiber
	period (mins)
	110
	110
	110
	150
	290
	60
	110
	100
	180
	160
	140
	160
	70
	150
	80
	100
	210
	140
	90
	70
	330
	130
	160
	100
	200
	170
	110
	220
	90
	220
	190
	160
	60
	220
3c	The time of peak shift in two cells (mins)
	0.363636
	0.363636
	0.454545
	0.4
	0.862069
	0.5
	0.181818
	0.8
	0.166667
	0.375
	0.214286
	0.375
	0.142857
	0.2
	0.875
	1
	0.52381
	0.214286
	0.555556
	1
	0.878788
	0
	0.4375
	0.5
	0.35
	0.235294
	0.363636
	0.272727
	0.222222
	0.545455
	0.473684
	0.8125
	0.166667
	0.727273
3e	Period of Nanoluc oscillation in single cell of sphere
	period (mins)
	150
	120
	150
	130
	210
	200
	140
	160
	120
	280
	170
	100
	60
	90
	110
	60
	100
	60
	110
	220
	130
	50
	90
	70
	120
	100
	210
	100
	150
	50
	120
	100
	110
	110
	50
	150
	180
	150
	110
	100
	90
	100
	140
	100
	150
	190
	110
	90
	100
	170
	90
	130
	130
	70
	210
	90
	120
	130
	110
	90
	140
	100
	240
	180
	150
	130
	100
	260
	120
	150
	70
	180
	140
	200
	150
	120
	90
	120
	220
	230
	160
	110
	150
	130
	70
	60
	100
	70
	120
	110
	120
	110
	140
	120
	50
	160
	60
	100
	90
	110
	130
	70
	190
	110
	190
	70
	120
	70
	180
	170
	80
	70
	110
	130
	70
	220
	130
	90
	200
	160
	120
3f	Period of Dll1 oscillation in muscle progenitor
	period (mins)
	110
	120
	90
	90
	230
	190
	140
	150
	170
	90
	120
	90
	170
	170
	110
	150
	270
	140
	90
	140
	130
	100
	90
	100
	160
	140
	120
	240
	90
	130
	120
	90
	110
	160
	100
	110
	120
	100
	140
	100
	90
	130
	100
	140
	100
	280
	140
	130
	170
	120
	170
	110
	130
	110
	110
	170
	90
	90
	90
	110
	170
	120
	140
	100

[truncated: 5 more sheets: Suplementary Fig.4, Supplementary Fig. 5, Suuplementary Fig.6, Suuplementary Fig.7, Suuplementary Fig.8]
